# Supplementary material for: Mapping the Constrained Coding Regions in the Human Genome to Their Corresponding Proteins
Source: J Mol Biol. 2023 Jan 30;435(2):167892. doi: 10.1016/j.jmb.2022.167892 (PMC9875310; doi:10.1016/j.jmb.2022.167892)
Supplement: Supplementary Table 3 — OR and Fisher Exact Tests assessing the co-occurrence of amino acid positions affected by ClinVar missense variants with the different categories of CCRs percentiles. [file mmc4.xlsx]

## Sheet: Supplementary_Table_3
Supplementary Table 3: Odd ratios (OR) of co-occurrence of amino acid positions affected by ClinVar missense variants with the different categories of CCRpct. Each row correponds to a 2x2 contingency table, where each cell corresponds to a: the count of all residues at the CCRpct group that present the given feature, b: the count of all residues outside the CCRpct group that present the given fea…
			Contingency table					Fisher Two tails			Fisher one tail: greater than			Fisher one tail: less than
	Feature	CCRpct_group	a	b	c	d	OR	FisherTWO_CI_lower	FisherTWO_CI_upper	FisherTWO_p-value	FisherGREAT_CI_lower	FisherGREAT_CI_upper	FisherGREAT_p-value	FisherLESS_CI_lower	FisherLESS_CI_upper	FisherLESS_p-value
ClinVar variants	PATHOGENIC_missense	0	9853	18545	3059091	6740463	1.17067	1.14227	1.19971	6.12582e-36	1.1468	Inf	3.28314e-36	0	1.19505	1
	PATHOGENIC_missense	(0,30)	2468	25930	1396534	8402252	0.572648	0.549257	0.596834	3.2703e-179	0.552954	Inf	1	0	0.592943	1.82354e-179
	PATHOGENIC_missense	[30,60)	4333	24065	2213897	7585209	0.61691	0.597127	0.637208	3.42383e-209	0.600274	Inf	1	0	0.633916	1.84588e-209
	PATHOGENIC_missense	[60,90)	6573	21825	2405578	7393504	0.925636	0.900314	0.951577	3.44478e-08	0.90431	Inf	1	0	0.947406	1.75466e-08
	PATHOGENIC_missense	[90,95)	2080	26318	422880	9375000	1.75212	1.67473	1.8323	1.77509e-114	1.68688	Inf	1.24964e-114	0	1.81937	1
	PATHOGENIC_missense	[95,99)	2422	25976	280260	9517420	3.16631	3.03561	3.30168	0	3.05617	Inf	0	0	3.27956	1
	PATHOGENIC_missense	[99,100]	669	27729	22938	9774650	10.2821	9.49842	11.1129	0	9.61736	Inf	0	0	10.9756	1
	BENIGN_missense	0	36206	2004	3032774	6756953	40.2526	38.4851	42.0969	0	38.7179	Inf	0	0	41.846	1
	BENIGN_missense	(0,30)	469	37741	1398529	8390477	0.0745546	0.0678898	0.0816603	0	0.0689537	Inf	1	0	0.0805295	0
	BENIGN_missense	[30,60)	654	37556	2217569	7571758	0.059459	0.0549296	0.0642636	0	0.0556768	Inf	1	0	0.0634433	0
	BENIGN_missense	[60,90)	675	37535	2411475	7377835	0.0550191	0.0509349	0.0593553	0	0.0515687	Inf	1	0	0.0586839	0
	BENIGN_missense	[90,95)	116	38094	424841	9363273	0.0671226	0.0554143	0.0805194	0	0.0571991	Inf	1	0	0.0783272	0
	BENIGN_missense	[95,99)	78	38132	282596	9505321	0.0688078	0.0543803	0.08589	0	0.0564999	Inf	1	0	0.0830808	0
	BENIGN_missense	[99,100]	12	38198	23595	9764221	0.130005	0.0671823	0.227157	2.10574e-25	0.0750015	Inf	1	0	0.210694	9.3434e-26
	VUS/CONFLICTING_missense	0	122877	71631	2946096	6687389	3.89346	3.85785	3.93015	0	3.86319	Inf	0	0	3.92408	1
	VUS/CONFLICTING_missense	(0,30)	14234	180274	1384770	8248060	0.470295	0.462269	0.478422	0	0.463549	Inf	1	0	0.477138	0
	VUS/CONFLICTING_missense	[30,60)	23116	171392	2195118	7438019	0.45703	0.450721	0.463394	0	0.451724	Inf	1	0	0.462323	0
	VUS/CONFLICTING_missense	[60,90)	25407	169101	2386754	7246354	0.456139	0.450118	0.462242	0	0.451108	Inf	1	0	0.46126	0
	VUS/CONFLICTING_missense	[90,95)	4821	189687	420137	9211835	0.557243	0.541357	0.57351	0	0.543905	Inf	1	0	0.570901	0
	VUS/CONFLICTING_missense	[95,99)	3595	190913	279084	9352699	0.631048	0.610273	0.652394	4.74448e-188	0.613573	Inf	1	0	0.64892	2.44834e-188
	VUS/CONFLICTING_missense	[99,100]	476	194032	23131	9608558	1.01906	0.928592	1.11604	0.673724	0.942613	Inf	0.348233	0	1.10031	0.668796
